# Supplementary material for: Retrospective Evaluation of Claw Lesions, Inflammatory Markers, and Outcome after Abomasal Rolling in Cattle with Left Displacement of the Abomasum
Source: Animals (Basel). 2021 Jun 1;11(6):1648. doi: 10.3390/ani11061648 (PMC8229859; doi:10.3390/ani11061648)
Supplement: Supplementary file 1 [file animals-11-01648-s001.zip]

Archive with 1 entries (1 files):
- animals-1238290-supplementary.pdf
